# Supplementary material for: Exosc9 Initiates SUMO-Dependent lncRNA TERRA Degradation to Impact Telomeric Integrity in Endocrine Therapy Insensitive Hormone Receptor-Positive Breast Cancer
Source: Cells. 2023 Oct 20;12(20):2495. doi: 10.3390/cells12202495 (PMC10605189; doi:10.3390/cells12202495)
Supplement: Supplementary file 1 [file cells-12-02495-s001.zip]

Archive with 1 entries (1 files):
- cells-2587283-supplementary.pdf
